# Supplementary material for: Incidence of Intraocular Lens Exchange after Cataract Surgery
Source: Sci Rep. 2019 Sep 9;9:12877. doi: 10.1038/s41598-019-49030-2 (PMC6733834; doi:10.1038/s41598-019-49030-2)
Supplement: Supplementary file 2 — Supplementary information 2 [file 41598_2019_49030_MOESM2_ESM.xlsx]

## Sheet: Copy of RP 1709-R PS3
	Seq	PTgroup	DOB	Gender	eye	BCVA	Axial	IOP	SystComorbidity	specifyYes	HXBeforePrimarySX	ifYES	TypeSX	specifyOthers	catSXwithIOLdate	catSXwithIOLgroub	TypeOfSX	IOLposition	CTRused	AdverseEvent	if yes	ifother	SXperformed	SXperformedIFyes	YAG	YAGdate	glauMedications	medForOcularInflam	Exchange	IOLre-implant	indication	IOLinserted	IOLremoved	IOLusedDuringTheExSX	intraOPcomplications	postOPcomplications	lastFU	lastFuBCVA	lastFuIOP	GlauMedication	LocationOfIOL	OcularInflammIFany	medicationOngoing	TypeOFmedication
Incidence of Intraocular Lens Exchange after Cataract Surgery. Short title: Incidence of intraocular lens exchange. Authors: Maram EA Abdalla Elsayed MD, Khabir Ahmad MD PhD, Abdulelah A Al-Abdullah MD, Rizwan Malik MD PhD, Rajiv Khandekar MD, Hernan Martinez-Osorio, Marco Mura MD, Patrik Schatz MD PhD.	1	2	1944-01-01	1	2	6	23.19	16	1	1234	0				2016-02-21	2	1	1	0	0			0		0		0	0				2					2016-04-25	2	14	0	4	0	0
	2	1	1938-04-04	1	1	14	27	19	1	2	1	110			2015-04-26	1	2	1	1	0			0		0		0	0	2015-05-21	1	9		2	3			2016-11-28	14	19	0	1	0	0
	3	2	1938-08-27	2	1	8	23.16	20	1	345	0				2016-06-16	2	1		0	0												2					2016-10-17	3	18	0	4	0	0
	4	2	1940-08-05	1	2	8	23.02	23	1	23	0				2014-10-13	2	1	1	0	0							0					2					2014-11-12	5	18	0	4	0	0
	5	2	1941-07-25	2	2	17	23.14	12	0		1	3			2016-08-03	2	1	1	0	0												2					2017-03-19	12	14	1	4	0	1	12
	6	2	1941-01-01	2	1	9	23.08	14	1	2	0				2012-06-04	2	1	1	0	0												2					2017-06-20	3	12	0	4	0	0
	7	2	1921-01-01	1	2	13	23.89	19	0		0				2016-04-20	2	1	1	0	0												2					2016-05-12	4	14	0	4	0	0
	8	2	1939-08-17	1	1	12	23.94	19	1	23	0				2016-11-13	2	1	1	1	1	1											5					2017-03-15	4	16	0	4	0	0
	9	2	1947-01-01	1	1	6	23.46	10	1	123	0				2015-12-03	2	1	1	0	0												2					2016-12-15	1	17	0	4	0	0
	10	2	1972-10-17	1	1	1	23.90	20	1	24	0				2014-12-08	2	1	1	0	0												5					2015-09-09	2	19	0	4	0	0
	11	2	1958-01-22	1	2	15	24.85	13	1	234	0				2016-11-17	2	1	1	0	0												2					2017-02-06	5	15	0	4	0	0
	12	2	1944-01-01	1	2	5	23.25	14	1	234	0				2016-11-30	2	1	1	0	0			0				0					2					2017-02-16	2	14	0	4	0	0
	13	2	1950-04-19	2	1	13	24.98	21	0		0				2016-11-27	2	1	1	0	0												2					2017-05-24	9	17	0	4	0	0
	14	2	1958-01-22	1	1	14	23.16	16	1	24	0				2016-10-10	2	1	1	0	0												2					2016-10-24	1	12	0	4	0	0
	15	2	1946-06-01	2	1	8	25.1	20	0		0				2016-11-20	2	1	1	0	0												2					2016-12-22	2	12	0	4	0	0
	16	2	1952-03-27	2	2	7	22.46	17	1	123	0				2016-10-10	2	1	1	0	0												2					2016-11-23	3	12	0	4	0	0
	17	2	1962-11-28	2	1	14	25	18	0		0				2016-10-20	2	1	1	0	0												2					2016-12-29	2	17	0	4	0	0
	18	2	1956-02-13	1	2	8	22.89	13	1	2	0				2016-11-14	2	1	1	0	0												2					2017-01-09	2	17	0	4	0	0
	19	2	1949-04-29	1	1	9	24.32	17	1	234	0				2016-12-19	2	1	1	0	0												5						12	18	0		0	0
	20	2	1971-08-20	2	1	16	25.1	20	1	2	0				2016-09-20	2	2	2	0	1	1											3					2017-06-18	2	19	0	3	0	0
	21	2	1960-12-20	1	1	6	25.32	16	0		0				2016-08-16	2	1	1	0	0												2					2016-11-30	3	16	0	4	0	0
	22	2	1959-01-11	1	1	10	22.21	14	1	2	0				2016-12-08	2	1	1	0	0												2					2017-05-10	1	12	0	4	0	0
	23	2	1948-05-10	1	1	5	27.8	14	1	2	0				2016-08-11	2	3		0	0												2					2017-05-13	3	18	0	4	0	0
	24	2	1956-02-13	1	2	7	23.14	19	1	123	0				2016-10-11	2	1	1	0	0												2					2017-03-13	4	13	0	4	0	0
	25	2	1936-09-17	2	1	8	26.86	18	1	34	0				2016-10-03	2	1	1	0	0												2					2017-05-24	4	16	0	4	0	0
	26	2	1936-09-17	2	1	8	28.10	18	1	34	0				2016-10-03	2	1	1	0	0												2					2017-05-24	4	16	0	4	0	0
	27	2	1953-03-17	2	1	12	22.08	11	1	13	0				2016-08-17	2	1	1	0	0												2					2017-03-05	8	14	0	4	0	0
	28	2	1953-03-17	1	2	10	22.68	22	0		0				2016-07-21	2	1	1	0	0												2					2017-01-01	2	15	0	4	0	0
	29	2	1959-12-31	2	2	14	27.32	11	0		0				2016-07-21	2	1	1	0	0												2					2016-08-03	3	10	0	4	0	0
	30	2	1946-06-01	2	2	16	23.14	54	1	3	1	3	1		2016-06-29	2	1	1	0	0												3					2017-08-01	14	14	0	4	0	0
	31	2	1954-03-06	2	2	5	27.50	11	1	34	0				2016-06-15	2	1	1	0	0												5					2016-07-14	4	14	0	4	0	0
	32	2	1954-03-06	2	1	15	26.5	17	1	23	0				2016-10-13	2	2	2	0	1	1											3					2016-12-13	4	18	0	3	0	0
	33	2	1964-11-06	1	1	9	23.03	16	1	2	0				2016-10-06	2	1	1	0	0												2					2017-01-25	3	15	0	4	0	0
	34	2	1964-11-06	1	2	7	23.15	17	1	2	0				2016-11-10	2	1	1	0	0												2					2017-01-25	4	21	0	4	0	0
	35	2	1957-02-01	2	2	9	22.09		1	1234	0				2016-02-11	2	1	1	0	0												2					2017-04-11	7		0	4	0	0
	36	2	1957-02-01	2	1	2	22.35	24	1	5	0				2016-07-27	2	1	1	0													2					2016-12-11	1	18	1	4	0	1	3
	37	2	1956-02-13	2	1	13	22.11	14	0		0				2016-05-15	2	1	1	0	0												2					2016-09-01	4	18	0	4	0	0
	38	2	1962-11-28	2	2	4	24.89	14	1	4	0				2016-05-23	2	1	1	0	0												2					2017-02-27	3	21	0	4	0	0
	39	2	1965-10-26	2	1	5	23.32	19	1	24	0				2016-05-24	2	1	1	0	0												2					2017-07-02	2	15	0	4	0	0
	40	2	1973-01-01	1	1	9	24.98	13	0		0				2016-10-05	2	1	1	0	0												2					2017-01-12	2	13	0	4	0	0
	41	2	1966-10-16	2	1	16	23.36	15	1	123	0				2016-03-31	2	2	2		1	1											3					2017-01-16	16	15	3	3	0	0
	42	2	1994-04-11	1	1	15	27.25	19	1	6	0				2016-02-01	2	1	1	0	0												2					2017-02-13	6	14	0	4	0	0
	43	2	1989-01-01	2	2	16	24.61	16	1	7	0				2016-10-23	2	1	1	0	0												5					2017-03-26	3	18	0	4	0	0
	44	2	1989-07-15	1	2	11	21.01	20	0		0				2016-10-23	2	1	1	0	0												2					2017-05-24	7	10	0	4	0	0
	45	2	1982-10-13	2	2	3	24.51	11	1	8	0				2015-12-27	2	1	1	0	0												2					2016-11-24	3	18	0	4	0	0
	46	2	1982-10-13	2	1	2	23.48	20	1	8	0				2015-08-03	2	1	1	0	0												2					2016-11-24	3	10	0	4	0	0
	47	2	1997-08-19	2	2	3	24	16	1	2	0				2014-06-26	2	1	1	0	0												2					2016-12-08	3	18	0	4	0	0
	48	2	1972-10-17	1	2	3	23.84	17	1	24	0				2014-11-24	2	1	1	0	0												5					2015-09-09	2	17	0	4	0	0
	50	1	1949-01-01	2	2	8	23.86	17	1	234	0				2014-08-21	1	1	1	0	1	1		0		0		0	0	2015-04-22	6	10		2	4		1	2016-02-25	11	18	0	6	0	0
	51	1	1941-07-24	2	1	9	23.68	21	0		0				2001-02-13	1	1	1	1	0			0		0		0	0	2011-05-22	2	9		2	4			2014-06-09	4	15	0	2	0	0
	52	1	1937-09-06	2	1	2	27.31	16	0		0				2011-05-04	1		3	0	1	2		0		0		0	0	2012-02-23	5	6		4	6			2012-02-11	15	16	0	5	0	0
	53	1	1937-09-07	1	1	14	24.18	19	1	234	1	378	1		2010-02-21	1	2	3	0	1	12		0	0	0		0	0	2011-03-04	5	4		4	6			2013-12-29	11	12	0	5	0	0
	54	1	1919-04-02	2	2	9	23.89	19	1	1234	0				2010-01-02	1	1	1	0	0			1	5	0		0	0	2016-02-24	6	9		2	3	2	1	2017-04-13	9	20	0	6	0	0
	55	1	1939-08-16	1	1	8	24.61	14	1	13	0				2012-09-01	1	2	1	0	1	12		0		0		0	0	2012-04-09	1	10		2	3			2013-12-04	3	13	0	1	0	0
	56	1	1946-05-31	1	1	11	25.6	22	1	234	0				2015-10-12	1	1	1	0	0			0		0		1	0	2015-10-14	4	1		2	2			2016-06-16	5	18	1	4	0	1	1
	58	1	1961-12-08	1	1	14	31	16	0		1	9	2		2013-02-10	1	1	1	0	0	0		0		0		0	0	2015-02-22	4	1		2	3			2017-02-16	5	13	0	4	0	0
	60	1	1947-05-20	1	2	9	24.19	14	1	2	0				2011-03-01	1	4	1	0	0			0		1	2011-09-21		1	2012-12-08	3	3		2	3		6	2014-05-12	14	14	1		0	1	12
	61	1	1953-03-16	2	2	7	22.95	20	1	23	0				2015-10-25	1	1	1		1	5		0		0		1	0	2015-12-25	2	10		2	4			2017-02-15	3	27	1	2	0	1	12
	62	1	1949-04-28	2	1	12	25.82	11	1	234	0				2007-05-03	1	2	1		1	12		0		1	2008-01-27	0	0	2008-02-26	3	10		2	3		1	2017-05-24	13		0	3	0	0
	63	1	1948-05-09	2	1	10	23.71	18	1	123	0				2011-04-18	1	2	1	1	1	12		0		0		0	1	2012-04-25	1	9		2	3			2016-10-09	9	26	1	4	0	1	2
	64	1	1956-02-12	1	1	16	23.23	14	1	234	0				2011-09-25	1	1	1	0	1	1		1	5	1	2012-03-02	2	0	2012-04-02	1	10		2	3		1	2014-03-27	12	19	0	1	0	0
	65	1	1953-06-03	1	1	8	24.61	17	1	2	0				2012-01-03	1	2	3	0	1	5		0	0	0		1	1	2012-11-04	3	6		4	3		1	2013-09-04	12	15	1	3	1	1	1
	66	1	1948-05-09	1	1	10	23.57	17	1	23	0				2011-03-04	1	1	1	0	1	5		0		0		0	0	2011-06-05	2	9		2	4		2	2014-04-09	9	19	0	2	0	0
	67	1	1971-01-08	1	1	7	25.01	11	0		0				2012-11-03	1	1	1	0	0			0		0		0	0	2013-02-06	4	1		2	2			2013-12-24	1	22	0	4	0	0
	68	1	1963-11-17	1	2	8	23.44	17	0		0				2010-04-28	1	1	1	0	0			0		0		0	0	2012-05-26	4	5		2	2			2013-09-08	1	14	0	4	0	0
	69	1	1962-01-01	1	2	11	29.61	13	0		0				2016-06-23	1	1	1	1	0			0		0		0	0	2016-06-30	3	9		2	3			2016-07-14	7	18	0	3	0	0
	70	1	1953-03-16	1	2	12	23.51	14	1	14	0				2012-11-24	1	2	1	0	1	1		0		0		0	0	2013-10-27	3	1		2	3		4	2016-12-21	5	19	0	6	0	0
	71	1	1958-01-21	2	2	4	24.39	18	0		0				2008-07-21	1	2	3	0	1	12		0		0		0	1	2008-12-29	3	6		4	3			2016-10-11	3	15	0	3	0	0
	72	1	1931-11-11	1	1	12	25	18	1	23	0				2006-05-05	1	1	1	1	0			0		0		0	0	2013-12-05	2	9		2	4		4	2016-07-17	10	18	1	2	0	1	4
	74	1	1957-01-01	1	1	9	25.14	11	1	123	0				1992-09-12	1	1	3	0	1	1		0		0		0	1	2016-10-19	3	67		4	3		5	2017-01-02	6	24	1	3	0	1	5
	75	1	1956-02-12	1	1	12	23.46	17	1	2	0				2010-12-02	1	2	3	0	1	1		0		0		1	1	2011-09-01	3	6		4	3			2017-03-13	8	15	1	6	0	1	1
	76	1	1961-12-08	2	1	9	26.71	14	0		0				2010-01-30	1	1	1	0	0			0		0		0	0	2010-06-29	4	1		2	2			2017-04-19	4	17	0	4	0	0
	77	1	1949-04-28	1	1	5	24.5	19	1	23	1	2			2012-02-27	1	2	1	0	0			1	5	0		0	0	2013-06-21	7	9		2	3			2013-04-07	2	20	0	3	0	0
	78	1	1959-12-31	1	2	7	24.71	19	1	23	0				2016-04-05	1	3	2	0	1	1		0		0		0	1	2016-04-27	7	10		3	3		24	2017-03-06	15	20	1	7	0	1	16
	79	1	1956-12-02	2	1	9	23.35	18	1	3	0				2011-06-15	1	1	1	0	0			0		0		0	0	2012-07-22	7	8		2	3			2013-09-08	3	20	0	7	0	0
	82	1	1956-12-02	2	2	8	28.94	17	1	7	1	6			2010-08-14	1	1	1	0	0			0		0		0	0	2010-09-01	4	1		2	2			2014-11-30	2	12	0	4	0	0
	83	1	1954-01-14	1	2	9	24.93	16	0		0				2015-01-26	1	1	1	0	0			0		0		0	0	2015-04-16	4	5		2	2			2015-10-18	1	19	0	4	0	0
	84	1	1952-03-26	2	1	10	22.76	18	1	1234	0				2011-03-03	1	8	2	0	1	1		0		0		0	0		3	10		3	3		4	2017-02-08	16	21	1	3	1	1	7
	85	1	1960-12-19	2	1	8	25.71	7	1	23	0				2013-05-17	1	2	3	0	1	1		0		0		0	1	2015-09-30	1	4		4	3		24	2016-11-17	15	17	1	1	0	1	17
	88	1	1968-01-01	2	1	5	30.27	16	0		1	6			2013-01-02	1	1	1	0	0			0		0		0	0	2013-04-01	4	1		2	2			2017-01-30	4	16	0	4	0	0
	94	1	2001-02-11	1	1	16	22.83	11	1	9	1	7			2014-12-21	1	1	1	0	0			0		0		0	1	2015-06-14	5	6		2	6		9	2017-02-22	11	8	0	5	1	0
